# Supplementary material for: Photo-induced intramolecular dearomative [5 + 4] cycloaddition of arenes for the construction of highly strained medium-sized-rings
Source: Nat Commun. 2024 Mar 19;15:2462. doi: 10.1038/s41467-024-46647-4 (PMC10951311; doi:10.1038/s41467-024-46647-4)
Supplement: Supplementary file 3 — Source Data [file 41467_2024_46647_MOESM3_ESM.xlsx]

## Sheet: All structures
Column1
53
1a
C	-5.82585	-2.38571	-0.819716
C	-4.4817	-2.66818	-0.684779
C	-3.53265	-1.6245	-0.515395
C	-3.99505	-0.269904	-0.45871
C	-5.3815	-0.007489	-0.631584
C	-6.27745	-1.04277	-0.80768
H	-1.78184	-2.91417	-0.437268
H	-6.5459	-3.19723	-0.951017
H	-4.12385	-3.69937	-0.714883
C	-2.13817	-1.88262	-0.402489
C	-3.04929	0.780344	-0.221071
H	-5.72787	1.02585	-0.644298
H	-7.33965	-0.827421	-0.946088
C	-1.6828	0.509528	-0.171976
C	-1.25216	-0.845503	-0.266951
H	-0.182514	-1.03327	-0.205856
C	-0.614809	1.53221	0.068633
O	0.497204	1.16493	0.424782
C	-0.877095	3.00274	-0.157064
H	-1.41868	3.42241	0.704807
H	0.091853	3.51361	-0.245194
H	-1.49958	3.1845	-1.04321
O	-3.50165	2.05217	-0.044471
C	-4.1685	2.39635	1.18667
H	-4.18851	3.49497	1.18424
H	-5.21247	2.04055	1.15693
C	-3.49397	1.88492	2.4572
H	-4.00378	2.41554	3.28389
H	-2.43701	2.19523	2.49055
C	-3.61849	0.4025	2.66642
C	-2.63555	-0.406941	3.08097
H	-4.60473	-0.029209	2.45576
H	-1.64563	0.004066	3.3005
C	-2.82662	-1.86619	3.23641
C	-1.64965	-2.86163	3.07072
C	-2.34484	-2.6517	4.40957
H	-3.74286	-2.24082	2.77764
H	-2.97171	-3.47	4.77094
H	-1.73702	-2.14134	5.15987
C	-0.278596	-2.25826	2.95695
O	0.193564	-1.50422	3.78252
O	0.343829	-2.58584	1.82692
C	-1.89662	-4.16533	2.36895
O	-1.04759	-4.98674	2.11381
O	-3.1991	-4.35482	2.10144
C	1.62987	-1.99203	1.60723
H	2.3055	-2.20501	2.44828
H	2.01704	-2.44762	0.687544
H	1.52976	-0.904661	1.47737
C	-3.55715	-5.6067	1.51154
H	-4.64272	-5.57245	1.35968
H	-3.04327	-5.7463	0.549026
H	-3.29437	-6.44149	2.17883
53
1a-T1
C	-6.55434	-1.83122	1.44452
C	-5.29204	-2.39622	1.12829
C	-4.21883	-1.59532	0.743252
C	-4.38923	-0.168435	0.635538
C	-5.64096	0.378118	0.997059
C	-6.71085	-0.454733	1.3874
H	-2.77981	-3.23128	0.535003
H	-7.3837	-2.47688	1.74042
H	-5.14653	-3.47786	1.19091
C	-2.91554	-2.15051	0.463913
C	-3.29208	0.618156	0.170364
H	-5.77755	1.45978	1.00038
H	-7.66894	0.000795	1.6508
C	-1.92158	0.044654	0.059777
C	-1.82246	-1.34598	0.166279
H	-0.845276	-1.80094	0.005883
C	-0.67969	0.79988	-0.162353
O	0.390572	0.190792	-0.300505
C	-0.673845	2.31243	-0.208976
H	-1.13195	2.67343	-1.14311
H	0.371347	2.64942	-0.171542
H	-1.24802	2.75611	0.61611
O	-3.44874	1.92551	-0.136804
C	-4.32518	2.30602	-1.2122
H	-4.38157	3.40195	-1.16226
H	-5.33463	1.89927	-1.04807
C	-3.78723	1.85045	-2.56575
H	-4.50076	2.23681	-3.31805
H	-2.81349	2.32319	-2.76927
C	-3.6846	0.361907	-2.68088
C	-2.57638	-0.29857	-3.06283
H	-4.59274	-0.208613	-2.45074
H	-1.66485	0.24899	-3.31204
C	-2.54619	-1.7665	-3.19928
C	-1.2395	-2.61481	-2.99229
C	-1.91516	-2.47571	-4.34701
H	-3.4184	-2.26813	-2.772
H	-2.41336	-3.36166	-4.74024
H	-1.36251	-1.86651	-5.06474
C	0.066991	-1.87485	-2.88515
O	0.315454	-0.885688	-3.54509
O	0.939286	-2.43468	-2.05646
C	-1.4754	-3.8609	-2.18544
O	-0.929473	-4.16417	-1.15048
O	-2.45004	-4.61111	-2.73261
C	2.20754	-1.77931	-1.92771
H	2.73401	-1.76356	-2.8941
H	2.7752	-2.37201	-1.19946
H	2.06374	-0.756324	-1.55874
C	-2.85783	-5.76841	-1.99852
H	-3.62592	-6.25963	-2.60854
H	-3.27974	-5.48276	-1.02279
H	-2.00945	-6.44942	-1.8367
53
TS1-T1
C	-6.31099	-2.13593	1.17591
C	-4.99529	-2.57079	0.971409
C	-3.97631	-1.66201	0.644625
C	-4.28907	-0.274849	0.484457
C	-5.60416	0.14779	0.740242
C	-6.60515	-0.774575	1.077
H	-2.35875	-3.12956	0.689288
H	-7.09412	-2.85442	1.42843
H	-4.73983	-3.62776	1.0842
C	-2.59991	-2.07729	0.526628
C	-3.24666	0.639133	0.023091
H	-5.84804	1.20851	0.685568
H	-7.62149	-0.418518	1.26367
C	-1.82958	0.201911	0.081429
C	-1.5878	-1.16738	0.291079
H	-0.551694	-1.50071	0.258897
C	-0.645525	1.06919	-0.080472
O	0.477208	0.559503	-0.173274
C	-0.757138	2.57968	-0.0847
H	-1.242	2.94328	-1.00268
H	0.260539	2.99106	-0.037169
H	-1.35872	2.94607	0.757902
O	-3.49397	1.98346	0.086094
C	-4.18287	2.56732	-1.02475
H	-4.02318	3.6527	-0.957606
H	-5.2658	2.3712	-0.94887
C	-3.63197	1.98192	-2.32054
H	-4.30582	2.28577	-3.14161
H	-2.63437	2.38764	-2.54492
C	-3.57348	0.490343	-2.22513
C	-2.52553	-0.255946	-2.75271
H	-4.5301	-0.02171	-2.08146
H	-1.6147	0.238315	-3.09705
C	-2.63533	-1.71137	-2.86178
C	-1.39814	-2.66551	-2.78165
C	-2.18932	-2.48644	-4.06359
H	-3.49685	-2.13193	-2.34282
H	-2.80992	-3.32746	-4.3789
H	-1.66611	-1.94209	-4.852
C	-0.048363	-2.00104	-2.76856
O	0.300834	-1.20265	-3.61436
O	0.70472	-2.34167	-1.72969
C	-1.57994	-3.96712	-2.05328
O	-0.693648	-4.69918	-1.68323
O	-2.88244	-4.26846	-1.90437
C	2.00536	-1.74281	-1.65583
H	2.59429	-1.9967	-2.54978
H	2.47703	-2.16668	-0.760781
H	1.91691	-0.654472	-1.55353
C	-3.18729	-5.50909	-1.26472
H	-4.28172	-5.56684	-1.22026
H	-2.76473	-5.54	-0.249414
H	-2.78708	-6.35603	-1.8423
53
INT1-T1
C	-5.61952	-2.60956	1.2554
C	-4.25472	-2.83863	1.11999
C	-3.38955	-1.80991	0.68215
C	-3.93149	-0.541422	0.350629
C	-5.30053	-0.319577	0.51448
C	-6.14317	-1.34113	0.965295
H	-1.54972	-2.97409	0.874724
H	-6.27896	-3.41086	1.59753
H	-3.82958	-3.81507	1.36312
C	-1.96741	-1.99657	0.626505
C	-3.05385	0.529182	-0.282703
H	-5.71101	0.665357	0.286663
H	-7.21159	-1.14792	1.08874
C	-1.58285	0.351333	0.052292
C	-1.11963	-0.922092	0.375621
H	-0.044131	-1.05497	0.481733
C	-0.548728	1.41672	-0.042635
O	0.615741	1.11233	-0.292665
C	-0.88481	2.86408	0.244096
H	-1.26335	3.35607	-0.66545
H	0.043842	3.37404	0.536461
H	-1.65487	2.96598	1.01791
O	-3.54	1.82288	0.063548
C	-3.9126	2.59099	-1.08358
H	-3.60432	3.63458	-0.917245
H	-5.01207	2.57226	-1.19994
C	-3.22884	1.93099	-2.26993
H	-3.75159	2.12178	-3.2184
H	-2.18844	2.27379	-2.37897
C	-3.2632	0.45152	-1.88562
C	-2.33595	-0.427418	-2.63773
H	-4.29425	0.08171	-2.00721
H	-1.41651	-0.007939	-3.05025
C	-2.59087	-1.85746	-2.75816
C	-1.42771	-2.92265	-2.66018
C	-2.19522	-2.6827	-3.94359
H	-3.48169	-2.20718	-2.23486
H	-2.87824	-3.47377	-4.25973
H	-1.62212	-2.19242	-4.73323
C	-0.043775	-2.34451	-2.61255
O	0.409607	-1.62733	-3.48072
O	0.610496	-2.63466	-1.49059
C	-1.70149	-4.19392	-1.91542
O	-0.864504	-4.98701	-1.55216
O	-3.01902	-4.39266	-1.73804
C	1.8921	-2.01623	-1.31885
H	2.55293	-2.24454	-2.16759
H	2.30628	-2.43715	-0.39426
H	1.77371	-0.927355	-1.21965
C	-3.40515	-5.61466	-1.10608
H	-4.49482	-5.5674	-0.992183
H	-2.92476	-5.71628	-0.122267
H	-3.12661	-6.47885	-1.72854
53
TS2-E-T1
C	-5.27207	-2.69389	1.42836
C	-3.90674	-2.83653	1.20242
C	-3.13935	-1.7513	0.721168
C	-3.78082	-0.519758	0.434442
C	-5.14663	-0.383724	0.689314
C	-5.89129	-1.45898	1.18685
H	-1.2228	-2.7965	0.776363
H	-5.85677	-3.53709	1.80403
H	-3.40308	-3.78403	1.40704
C	-1.71279	-1.8422	0.586241
C	-3.0127	0.59226	-0.268473
H	-5.63153	0.574075	0.493926
H	-6.95901	-1.33401	1.38311
C	-1.51784	0.52952	0.004666
C	-0.956388	-0.712618	0.300229
H	0.13038	-0.767396	0.354474
C	-0.560755	1.66406	-0.098585
O	0.635076	1.43299	-0.268763
C	-1.01069	3.09772	0.081003
H	-1.43829	3.48804	-0.855554
H	-0.124959	3.70083	0.323776
H	-1.77981	3.19331	0.856874
O	-3.57919	1.85697	0.058376
C	-4.0399	2.56482	-1.09545
H	-3.78068	3.62828	-0.97941
H	-5.14046	2.48455	-1.16191
C	-3.3725	1.90036	-2.28948
H	-3.94714	2.02479	-3.21861
H	-2.35848	2.29358	-2.45842
C	-3.30806	0.437748	-1.84546
C	-2.38916	-0.421268	-2.63712
H	-4.323	0.015508	-1.89529
H	-1.45997	0.008994	-3.0163
C	-2.68069	-1.77602	-2.89313
C	-1.39478	-3.03536	-2.61074
C	-2.03276	-2.64183	-3.90911
H	-3.59873	-2.17353	-2.45454
H	-2.67526	-3.39627	-4.36668
H	-1.35171	-2.13849	-4.5991
C	-0.051642	-2.44821	-2.37237
O	0.415674	-1.57748	-3.08454
O	0.610066	-2.94884	-1.32595
C	-1.93651	-4.16856	-1.82709
O	-1.44705	-4.67941	-0.841421
O	-3.11152	-4.59523	-2.34629
C	1.90534	-2.39281	-1.08157
H	2.59921	-2.65025	-1.89663
H	2.25118	-2.83637	-0.139756
H	1.85302	-1.29806	-0.994095
C	-3.77204	-5.65204	-1.65006
H	-4.67253	-5.88366	-2.23279
H	-4.05573	-5.33517	-0.635057
H	-3.1286	-6.5418	-1.58102
53
TS2-Z-T1
C	-5.42575	-2.35093	2.10876
C	-4.08617	-2.57527	1.80791
C	-3.32218	-1.59126	1.1411
C	-3.94155	-0.374289	0.758917
C	-5.28022	-0.153987	1.08586
C	-6.02199	-1.13142	1.7582
H	-1.4472	-2.71299	1.17236
H	-6.00789	-3.11848	2.62434
H	-3.60326	-3.5135	2.09301
C	-1.91738	-1.76816	0.890052
C	-3.19106	0.621637	-0.115455
H	-5.74737	0.791708	0.807107
H	-7.06924	-0.942207	2.00597
C	-1.68315	0.518478	0.04904
C	-1.14312	-0.719493	0.408958
H	-0.058217	-0.826643	0.353013
C	-0.703842	1.59479	-0.261197
O	0.45415	1.29325	-0.541338
C	-1.08223	3.05685	-0.166104
H	-1.5829	3.38594	-1.08993
H	-0.155589	3.63795	-0.060338
H	-1.76987	3.25227	0.665441
O	-3.68345	1.93801	0.104594
C	-4.21504	2.52599	-1.08655
H	-3.9252	3.58762	-1.10889
H	-5.31877	2.46984	-1.06475
C	-3.65333	1.71253	-2.24258
H	-4.29463	1.74889	-3.13487
H	-2.64613	2.05392	-2.52704
C	-3.59866	0.307818	-1.64062
C	-2.71908	-0.663752	-2.33963
H	-4.62316	-0.077956	-1.58935
H	-1.77098	-0.289538	-2.73482
C	-2.97025	-2.04369	-2.48222
C	-4.37839	-2.62905	-3.47615
C	-4.16527	-2.78568	-2.0031
H	-2.1382	-2.6565	-2.83189
H	-3.98737	-3.80585	-1.65687
H	-4.86974	-2.2273	-1.3827
C	-5.25223	-1.51558	-3.9289
O	-6.05151	-0.94841	-3.20752
O	-5.02847	-1.14846	-5.19273
C	-4.02118	-3.71686	-4.41121
O	-4.43401	-3.84924	-5.5442
O	-3.17969	-4.60539	-3.83785
C	-5.84073	-0.090005	-5.70479
H	-6.90941	-0.339542	-5.62486
H	-5.559	0.026397	-6.7587
H	-5.65215	0.84779	-5.15967
C	-2.7845	-5.71752	-4.64171
H	-2.10751	-6.31748	-4.02064
H	-2.26263	-5.38015	-5.55018
H	-3.65784	-6.31905	-4.93645
53
INT2-E-T1
C	-5.40412	-2.85012	1.21448
C	-4.10193	-3.13288	0.817633
C	-3.2538	-2.10694	0.341139
C	-3.75333	-0.783158	0.242948
C	-5.05582	-0.510523	0.666535
C	-5.87887	-1.53165	1.15204
H	-1.48611	-3.37234	0.106475
H	-6.05048	-3.64943	1.58495
H	-3.71034	-4.15043	0.883586
C	-1.87429	-2.35528	0.029225
C	-2.91915	0.303351	-0.422308
H	-5.42836	0.513674	0.615421
H	-6.8945	-1.29899	1.48133
C	-1.42772	0.025205	-0.329722
C	-1.00619	-1.30124	-0.233505
H	0.061612	-1.49919	-0.318418
C	-0.349779	1.04356	-0.445184
O	0.773419	0.700224	-0.810616
C	-0.580472	2.48592	-0.051673
H	-1.07598	3.03254	-0.868824
H	0.400617	2.95014	0.1193
H	-1.22068	2.57313	0.83447
O	-3.2698	1.58022	0.104467
C	-3.78035	2.46112	-0.89905
H	-3.39441	3.47298	-0.701411
H	-4.88378	2.49563	-0.836194
C	-3.32914	1.88259	-2.23105
H	-3.98119	2.17905	-3.0654
H	-2.29988	2.18846	-2.47405
C	-3.388	0.378285	-1.96217
C	-2.615	-0.48555	-2.89803
H	-4.44014	0.059302	-1.96268
H	-1.60721	-0.146902	-3.16271
C	-3.06536	-1.652	-3.37885
C	-1.19913	-3.2194	-3.37792
C	-2.23114	-2.57642	-4.25192
H	-4.04966	-2.01994	-3.07185
H	-2.87289	-3.33727	-4.7141
H	-1.71951	-2.00417	-5.03653
C	0.108536	-2.53913	-3.2924
O	0.409372	-1.61688	-4.03281
O	0.911475	-2.98405	-2.32323
C	-1.54776	-4.38943	-2.55271
O	-0.767707	-5.15128	-2.01798
O	-2.88534	-4.54759	-2.48303
C	2.14587	-2.27644	-2.15373
H	2.74747	-2.31474	-3.07424
H	2.67253	-2.78578	-1.33723
H	1.94871	-1.2277	-1.88589
C	-3.35679	-5.68056	-1.75282
H	-4.44778	-5.58	-1.70313
H	-2.93152	-5.70306	-0.739317
H	-3.08625	-6.61449	-2.27009
53
INT2-Z-T1
C	-7.02597	-1.27645	0.924986
C	-5.8871	-2.02399	0.649708
C	-4.65985	-1.38563	0.363095
C	-4.60733	0.030556	0.321883
C	-5.75565	0.768205	0.610923
C	-6.95748	0.123471	0.919776
H	-3.47558	-3.21771	0.230227
H	-7.96952	-1.77997	1.14729
H	-5.9243	-3.11419	0.657607
C	-3.43463	-2.12684	0.225948
C	-3.32365	0.729057	-0.108822
H	-5.70577	1.85759	0.605166
H	-7.84619	0.715921	1.14979
C	-2.09129	-0.080368	0.252055
C	-2.20817	-1.47336	0.248871
H	-1.28482	-2.05167	0.314761
C	-0.72488	0.467781	0.456929
O	0.244576	-0.285511	0.383254
C	-0.497535	1.92125	0.810032
H	-0.648885	2.56539	-0.069197
H	0.543712	2.02907	1.14362
H	-1.19626	2.26491	1.58309
O	-3.28701	2.04295	0.440208
C	-3.37628	3.0501	-0.564601
H	-2.76598	3.90892	-0.245176
H	-4.42379	3.39092	-0.667818
C	-2.88837	2.39544	-1.84577
H	-3.28135	2.88144	-2.75048
H	-1.78899	2.40546	-1.90189
C	-3.39893	0.955218	-1.70495
C	-2.63797	-0.029644	-2.53148
H	-4.46553	0.92655	-1.96256
H	-1.55626	-0.04528	-2.36153
C	-3.12841	-0.862998	-3.45851
C	-5.3654	-1.95381	-3.01727
C	-4.58342	-0.988244	-3.85708
H	-2.43288	-1.53272	-3.96982
H	-5.08734	-0.01547	-3.83686
H	-4.62643	-1.34953	-4.90193
C	-4.80128	-3.30733	-2.84635
O	-3.92137	-3.74422	-3.56585
O	-5.31414	-3.99387	-1.81991
C	-6.73646	-1.63622	-2.57511
O	-7.60774	-2.45611	-2.36732
O	-6.94438	-0.308136	-2.49731
C	-4.7803	-5.30059	-1.59936
H	-4.98905	-5.95713	-2.45777
H	-5.27898	-5.68605	-0.701753
H	-3.69204	-5.25819	-1.44172
C	-8.28145	0.114718	-2.22338
H	-8.23143	1.19745	-2.05646
H	-8.68013	-0.388137	-1.33309
H	-8.93424	-0.105036	-3.08309
53
MECP1
C	-5.39976	-2.9038	1.2297
C	-4.10029	-3.1886	0.825698
C	-3.25217	-2.16397	0.345638
C	-3.75051	-0.839331	0.251046
C	-5.05116	-0.565215	0.678919
C	-5.87328	-1.58482	1.16884
H	-1.48757	-3.4318	0.0973966
H	-6.04471	-3.70187	1.60509
H	-3.71067	-4.20678	0.890182
C	-1.87432	-2.41377	0.0278176
C	-2.91591	0.247451	-0.411935
H	-5.42226	0.459533	0.629106
H	-6.88657	-1.35091	1.50394
C	-1.42575	-0.0325383	-0.324114
C	-1.00546	-1.36017	-0.23618
H	0.0617501	-1.55926	-0.325948
C	-0.348502	0.98627	-0.44021
O	0.767597	0.648487	-0.831519
C	-0.570795	2.42136	-0.015376
H	-1.06032	2.98909	-0.821983
H	0.413501	2.87484	0.166222
H	-1.21134	2.49519	0.871556
O	-3.26411	1.52299	0.1201
C	-3.76911	2.41071	-0.880145
H	-3.37899	3.41968	-0.677167
H	-4.87252	2.44985	-0.819281
C	-3.31786	1.83605	-2.2132
H	-3.96432	2.14168	-3.04858
H	-2.28526	2.13524	-2.45045
C	-3.38776	0.330667	-1.95179
C	-2.62426	-0.530476	-2.89621
H	-4.442	0.0188274	-1.95002
H	-1.60881	-0.204937	-3.14702
C	-3.0937	-1.67606	-3.40891
C	-1.2407	-3.248	-3.43088
C	-2.27029	-2.59407	-4.29922
H	-4.08662	-2.03318	-3.11724
H	-2.91897	-3.34639	-4.76517
H	-1.759	-2.01725	-5.08047
C	0.0719161	-2.57725	-3.34534
O	0.378706	-1.65552	-4.0839
O	0.872523	-3.02997	-2.37796
C	-1.60213	-4.40887	-2.59884
O	-0.831039	-5.16791	-2.04714
O	-2.94105	-4.56284	-2.54286
C	2.11105	-2.33068	-2.20538
H	2.71226	-2.36647	-3.1262
H	2.63544	-2.84832	-1.39266
H	1.9205	-1.28253	-1.93036
C	-3.42336	-5.68875	-1.80903
H	-4.51427	-5.58283	-1.7683
H	-3.00526	-5.70684	-0.79263
H	-3.15367	-6.62701	-2.31877
53
MECP2
C	-7.09452	-1.16269	1.00492
C	-5.99092	-1.94164	0.672864
C	-4.7545	-1.33685	0.36126
C	-4.65518	0.0756834	0.342398
C	-5.76736	0.844303	0.687682
C	-6.97863	0.233103	1.02778
H	-3.63468	-3.20296	0.142595
H	-8.04605	-1.63975	1.25121
H	-6.06407	-3.03034	0.656578
C	-3.55817	-2.1149	0.167415
C	-3.35853	0.736434	-0.114829
H	-5.68227	1.93106	0.705597
H	-7.83806	0.8501	1.30111
C	-2.14807	-0.116322	0.221248
C	-2.30982	-1.50377	0.191106
H	-1.40544	-2.11325	0.234548
C	-0.764138	0.38832	0.424896
O	0.180634	-0.395312	0.353147
C	-0.494307	1.83568	0.769456
H	-0.669413	2.48489	-0.101548
H	0.55926	1.9227	1.06835
H	-1.15915	2.188	1.5684
O	-3.26851	2.04316	0.443018
C	-3.42302	3.0571	-0.545682
H	-2.82019	3.92622	-0.240218
H	-4.48143	3.37425	-0.606251
C	-2.96945	2.42476	-1.85006
H	-3.40496	2.91137	-2.73463
H	-1.87294	2.46197	-1.9438
C	-3.44035	0.969134	-1.71229
C	-2.63248	0.0166788	-2.53805
H	-4.50285	0.902492	-1.97893
H	-1.55238	0.0479215	-2.35924
C	-3.0751	-0.837091	-3.46942
C	-5.28628	-1.99105	-3.03786
C	-4.52045	-1.0216	-3.88517
H	-2.34705	-1.47717	-3.97414
H	-5.05416	-0.064871	-3.89634
H	-4.53225	-1.41091	-4.92037
C	-4.71809	-3.34259	-2.8736
O	-3.82513	-3.76778	-3.58398
O	-5.24579	-4.041	-1.86173
C	-6.64657	-1.66727	-2.5657
O	-7.52314	-2.48017	-2.35541
O	-6.83665	-0.338692	-2.46221
C	-4.70805	-5.34591	-1.64169
H	-4.89217	-5.99571	-2.51067
H	-5.22488	-5.74195	-0.759097
H	-3.62374	-5.29817	-1.45776
C	-8.16696	0.0978875	-2.17651
H	-8.10409	1.17976	-2.00992
H	-8.56274	-0.400075	-1.28254
H	-8.82865	-0.115237	-3.03095
53
INT2-E-OSS
C	-5.35207	-2.92856	1.13018
C	-4.05349	-3.18843	0.706676
C	-3.21715	-2.13991	0.259637
C	-3.72558	-0.816427	0.216872
C	-5.02343	-0.567547	0.667273
C	-5.83425	-1.61142	1.12469
H	-1.44052	-3.3822	-0.023499
H	-5.98956	-3.74519	1.47745
H	-3.65624	-4.20547	0.728447
C	-1.83976	-2.36812	-0.07583
C	-2.9113	0.295816	-0.43049
H	-5.40192	0.455725	0.657958
H	-6.84669	-1.39751	1.47582
C	-1.41455	0.02549	-0.368631
C	-0.981886	-1.29749	-0.308674
H	0.087316	-1.48242	-0.399687
C	-0.340775	1.05239	-0.463458
O	0.781939	0.722678	-0.841482
C	-0.575896	2.4828	-0.03161
H	-1.07403	3.04859	-0.833994
H	0.403614	2.94611	0.150241
H	-1.21538	2.54393	0.85719
O	-3.26349	1.55601	0.133489
C	-3.76618	2.46714	-0.848684
H	-3.36476	3.46889	-0.631606
H	-4.86833	2.51566	-0.776746
C	-3.33294	1.91135	-2.19711
H	-3.99047	2.23196	-3.01818
H	-2.30301	2.21098	-2.44507
C	-3.40665	0.404627	-1.95406
C	-2.66827	-0.467298	-2.9132
H	-4.46399	0.103297	-1.93673
H	-1.68273	-0.120731	-3.24326
C	-3.11772	-1.66158	-3.31846
C	-1.28044	-3.28317	-3.33497
C	-2.31174	-2.61013	-4.18913
H	-4.07718	-2.03383	-2.9448
H	-2.97446	-3.35693	-4.64473
H	-1.79432	-2.04979	-4.97872
C	0.039197	-2.62413	-3.26125
O	0.342112	-1.69682	-3.99395
O	0.852957	-3.09403	-2.31248
C	-1.62147	-4.48804	-2.55871
O	-0.836876	-5.26891	-2.0587
O	-2.95865	-4.65396	-2.49153
C	2.10087	-2.40709	-2.1602
H	2.69348	-2.46439	-3.0856
H	2.62588	-2.9173	-1.3433
H	1.92717	-1.35119	-1.90329
C	-3.42222	-5.82072	-1.81088
H	-4.51272	-5.72358	-1.74538
H	-2.98581	-5.89143	-0.804192
H	-3.1568	-6.72881	-2.37479
53
INT2-Z-OSS
C	-7.02752	-1.27667	0.93147
C	-5.88763	-2.02547	0.66317
C	-4.65982	-1.38855	0.377079
C	-4.60727	0.027048	0.327802
C	-5.75646	0.766151	0.610571
C	-6.95894	0.123063	0.919645
H	-3.47616	-3.22187	0.253125
H	-7.97172	-1.77914	1.15344
H	-5.92482	-3.11568	0.676619
C	-3.43486	-2.13103	0.242601
C	-3.32362	0.724382	-0.105644
H	-5.70711	1.85552	0.598756
H	-7.84822	0.716703	1.14433
C	-2.09082	-0.084972	0.254082
C	-2.2083	-1.47806	0.25827
H	-1.28491	-2.05626	0.324483
C	-0.723406	0.463007	0.452761
O	0.24535	-0.291133	0.378132
C	-0.493828	1.91738	0.800575
H	-0.647176	2.55873	-0.080328
H	0.548536	2.02541	1.13059
H	-1.1899	2.26416	1.5746
O	-3.28516	2.03852	0.443147
C	-3.37927	3.0455	-0.561321
H	-2.76895	3.90509	-0.24403
H	-4.42755	3.38504	-0.66091
C	-2.89502	2.3916	-1.84427
H	-3.29256	2.87663	-2.74749
H	-1.79592	2.40403	-1.90482
C	-3.40198	0.950173	-1.7016
C	-2.63992	-0.032619	-2.52992
H	-4.46889	0.918642	-1.95755
H	-1.55861	-0.049885	-2.35772
C	-3.12857	-0.860938	-3.46238
C	-5.36734	-1.94998	-3.03063
C	-4.58265	-0.983351	-3.86626
H	-2.43216	-1.52878	-3.97504
H	-5.08583	-0.010139	-3.84578
H	-4.62223	-1.34258	-4.91193
C	-4.80251	-3.30293	-2.85695
O	-3.92739	-3.7437	-3.57974
O	-5.30825	-3.98276	-1.82269
C	-6.73756	-1.63268	-2.5861
O	-7.60836	-2.4531	-2.37835
O	-6.94498	-0.304824	-2.50488
C	-4.77284	-5.28806	-1.59723
H	-4.98607	-5.94973	-2.45056
H	-5.26651	-5.66837	-0.694687
H	-3.68378	-5.2443	-1.44568
C	-8.28098	0.11735	-2.22457
H	-8.22993	1.19918	-2.05225
H	-8.67698	-0.389993	-1.33562
H	-8.93655	-0.097765	-3.08336
53
TS3-E
C	-5.18513	-3.00415	1.0981
C	-3.88381	-3.204	0.651143
C	-3.09947	-2.11586	0.205373
C	-3.66142	-0.813328	0.193029
C	-4.9611	-0.62469	0.666131
C	-5.72119	-1.70817	1.11896
H	-1.28066	-3.28244	-0.129632
H	-5.78266	-3.85118	1.44355
H	-3.44321	-4.20312	0.654869
C	-1.72072	-2.28482	-0.158556
C	-2.90291	0.339465	-0.450361
H	-5.38056	0.382515	0.678207
H	-6.73604	-1.54167	1.48834
C	-1.39547	0.129139	-0.408714
C	-0.909356	-1.17438	-0.379923
H	0.165968	-1.31072	-0.484304
C	-0.361004	1.19956	-0.485458
O	0.770425	0.920131	-0.875207
C	-0.648425	2.60896	-0.017846
H	-1.16603	3.17661	-0.806543
H	0.313394	3.1029	0.177202
H	-1.29053	2.62427	0.871032
O	-3.30135	1.57875	0.127885
C	-3.82264	2.48711	-0.848607
H	-3.44422	3.49583	-0.62347
H	-4.92546	2.51	-0.776563
C	-3.37727	1.95131	-2.20171
H	-4.04359	2.26221	-3.01943
H	-2.35497	2.27659	-2.44945
C	-3.41859	0.443026	-1.96519
C	-2.68099	-0.424056	-2.93
H	-4.47068	0.124472	-1.93234
H	-1.70898	-0.0649	-3.28591
C	-3.11186	-1.63842	-3.29229
C	-1.31619	-3.31454	-3.26136
C	-2.30078	-2.59996	-4.1392
H	-4.05662	-2.01851	-2.89014
H	-2.96577	-3.32529	-4.62632
H	-1.74016	-2.04626	-4.90333
C	0.030197	-2.71531	-3.16971
O	0.38469	-1.80301	-3.89772
O	0.813339	-3.22184	-2.21202
C	-1.71444	-4.52304	-2.5196
O	-0.970616	-5.32435	-1.98969
O	-3.05674	-4.66468	-2.52
C	2.09688	-2.60618	-2.06308
H	2.7073	-2.75383	-2.96695
H	2.56925	-3.09812	-1.20406
H	1.99077	-1.52695	-1.87618
C	-3.57542	-5.83563	-1.88814
H	-4.66434	-5.70837	-1.85462
H	-3.17403	-5.94759	-0.871053
H	-3.31796	-6.73457	-2.4703
53
TS3-Z
C	-7.18745	-0.996697	1.17041
C	-6.15647	-1.84172	0.772948
C	-4.89237	-1.31544	0.430857
C	-4.68347	0.086059	0.455401
C	-5.72454	0.918919	0.866166
C	-6.96803	0.385393	1.22663
H	-3.93301	-3.24897	0.1079
H	-8.16052	-1.4108	1.4446
H	-6.30622	-2.92245	0.733959
C	-3.76873	-2.17328	0.17277
C	-3.34142	0.657339	-0.001611
H	-5.5628	1.99431	0.930181
H	-7.7676	1.05414	1.55445
C	-2.20249	-0.298664	0.303845
C	-2.47243	-1.66304	0.22305
H	-1.6204	-2.34468	0.238554
C	-0.778928	0.08911	0.509773
O	0.075155	-0.789297	0.599858
C	-0.364249	1.53638	0.634234
H	-0.601719	2.09958	-0.279752
H	0.719551	1.56819	0.809745
H	-0.903482	2.02747	1.45558
O	-3.14158	1.93458	0.589086
C	-3.37951	2.98726	-0.340065
H	-2.75012	3.84201	-0.049282
H	-4.43621	3.31014	-0.298769
C	-3.03548	2.41735	-1.70722
H	-3.58209	2.91476	-2.52124
H	-1.9592	2.52414	-1.91126
C	-3.40503	0.926772	-1.60092
C	-2.4873	0.060476	-2.41018
H	-4.44725	0.77188	-1.9052
H	-1.41959	0.217755	-2.22092
C	-2.8162	-0.857374	-3.32649
C	-4.8897	-2.27144	-2.92593
C	-4.22377	-1.21248	-3.75503
H	-2.01243	-1.41942	-3.80797
H	-4.86182	-0.322949	-3.76806
H	-4.17668	-1.5941	-4.79192
C	-4.19733	-3.56969	-2.82583
O	-3.20361	-3.82855	-3.48261
O	-4.7309	-4.42872	-1.94728
C	-6.27857	-2.0854	-2.46586
O	-7.06475	-2.97439	-2.20704
O	-6.61594	-0.780169	-2.42031
C	-4.06133	-5.68245	-1.80334
H	-4.0478	-6.23243	-2.75653
H	-4.6293	-6.24477	-1.05194
H	-3.02439	-5.53642	-1.46309
C	-7.98732	-0.480183	-2.15719
H	-8.04077	0.605655	-2.01335
H	-8.34041	-0.999111	-1.25748
H	-8.61261	-0.778075	-3.01402
53
E-2a
C	-4.72304	-2.98752	1.31583
C	-3.48299	-3.05675	0.685406
C	-2.9287	-1.94592	0.022663
C	-3.63148	-0.725359	0.061988
C	-4.87399	-0.658692	0.711807
C	-5.42892	-1.77968	1.32381
H	-0.922018	-2.56035	0.190467
H	-5.12767	-3.86959	1.81824
H	-2.91704	-3.98764	0.735881
C	-1.52944	-2.04668	-0.569796
C	-3.09782	0.525507	-0.613278
H	-5.39565	0.298725	0.742968
H	-6.39754	-1.70744	1.82462
C	-1.57245	0.48132	-0.671118
C	-0.914615	-0.691234	-0.744467
H	0.166034	-0.665677	-0.901141
C	-0.715971	1.71675	-0.787252
O	0.255272	1.71071	-1.52688
C	-1.01172	2.92984	0.064205
H	-1.6894	3.60583	-0.481089
H	-0.0682	3.46908	0.231528
H	-1.49879	2.67075	1.01169
O	-3.57137	1.69728	0.045362
C	-4.22488	2.59067	-0.864181
H	-3.93144	3.62163	-0.613048
H	-5.32013	2.50701	-0.737632
C	-3.80474	2.15309	-2.26212
H	-4.52907	2.45489	-3.03254
H	-2.82122	2.57074	-2.53156
C	-3.71634	0.641987	-2.08756
C	-2.86474	-0.179218	-2.98438
H	-4.73052	0.219979	-2.02124
H	-1.93055	0.27896	-3.32672
C	-2.98316	-1.51234	-3.02314
C	-1.32014	-2.98005	-1.85175
C	-1.78969	-2.38201	-3.22542
H	-3.89336	-1.98793	-2.64651
H	-1.95331	-3.21937	-3.9176
H	-0.966329	-1.7763	-3.62894
C	0.164356	-3.36543	-2.02496
O	0.594559	-3.83556	-3.05155
O	0.914129	-3.14421	-0.946301
C	-2.00369	-4.3263	-1.56988
O	-1.49436	-5.20526	-0.910663
O	-3.21477	-4.41442	-2.11244
C	2.2942	-3.52405	-1.03151
H	2.38307	-4.60747	-1.19909
H	2.74303	-3.24981	-0.069367
H	2.79227	-2.98751	-1.85212
C	-3.95689	-5.61522	-1.86172
H	-4.8957	-5.51031	-2.41805
H	-4.16392	-5.7208	-0.786822
H	-3.3986	-6.49442	-2.21393
53
Z-2a
C	-7.27461	0.334992	1.40969
C	-6.5077	-0.732938	0.947476
C	-5.19578	-0.537539	0.485992
C	-4.63174	0.747862	0.530243
C	-5.40482	1.81508	1.01366
C	-6.71888	1.61791	1.43718
H	-4.62101	-2.58457	0.634234
H	-8.29399	0.164101	1.76415
H	-6.92154	-1.743	0.969489
C	-4.37452	-1.71479	0.007329
C	-3.18771	0.998369	0.082808
H	-4.96474	2.8091	1.07987
H	-7.30183	2.46385	1.80991
C	-2.34695	-0.241353	0.337885
C	-2.9109	-1.4561	0.198527
H	-2.25692	-2.32546	0.27086
C	-0.855159	-0.238486	0.592672
O	-0.259856	-1.30139	0.68592
C	-0.089016	1.05085	0.751338
H	-0.176923	1.67681	-0.148212
H	0.967271	0.806052	0.925961
H	-0.495376	1.63904	1.58534
O	-2.67462	2.12786	0.783813
C	-2.58047	3.27633	-0.052801
H	-1.74193	3.89076	0.309195
H	-3.50296	3.88213	0.018172
C	-2.38139	2.74762	-1.46436
H	-2.74315	3.45015	-2.22903
H	-1.31559	2.55678	-1.66167
C	-3.1616	1.42711	-1.47558
C	-2.59335	0.403274	-2.4115
H	-4.20968	1.62461	-1.7411
H	-1.54577	0.548191	-2.69965
C	-3.22128	-0.691785	-2.85812
C	-4.76828	-2.1828	-1.45394
C	-4.63271	-1.08327	-2.53466
H	-2.66938	-1.37929	-3.50612
H	-5.21776	-0.216029	-2.20304
H	-5.1126	-1.46738	-3.44515
C	-3.98274	-3.43222	-1.89346
O	-3.85029	-3.7496	-3.05273
O	-3.50881	-4.14297	-0.873727
C	-6.22426	-2.68978	-1.36541
O	-6.53426	-3.71049	-0.794432
O	-7.09424	-1.88169	-1.96305
C	-2.82439	-5.36084	-1.19591
H	-3.50568	-6.05962	-1.70337
H	-2.49071	-5.78178	-0.240097
H	-1.96069	-5.15807	-1.84575
C	-8.47865	-2.24661	-1.8839
H	-9.02445	-1.4816	-2.44867
H	-8.81385	-2.25605	-0.836438
H	-8.64188	-3.23967	-2.32689
